# Supplementary material for: Comparative Analysis of the Temporal Impacts of Corticosterone and Simulated Production Stressors on the Metabolome of Broiler Chickens
Source: Metabolites. 2023 Jan 18;13(2):144. doi: 10.3390/metabo13020144 (PMC9961940; doi:10.3390/metabo13020144)
Supplement: Supplementary file 1 [file metabolites-13-00144-s001.zip]

Archive with 1 entries (1 files):
- metabolites-2015266-supplementary.pdf
